# Supplementary material for: A Polyphasic Approach Reveals Novel Genotypes and Updates the Genetic Structure of the Banana Fusarium Wilt Pathogen
Source: Microorganisms. 2022 Jan 25;10(2):269. doi: 10.3390/microorganisms10020269 (PMC8876670; doi:10.3390/microorganisms10020269)
Supplement: Supplementary file 1 [file microorganisms-10-00269-s001.zip]

Archive with 6 entries (6 files):
- Figure S1.pdf
- Figure S2.pdf
- Figure S3.pdf
- Figure S4.pdf
- Table S1.xlsx
- Table S2.pdf
