# Supplementary material for: A Polyphasic Approach Reveals Novel Genotypes and Updates the Genetic Structure of the Banana Fusarium Wilt Pathogen
Source: Microorganisms. 2022 Jan 25;10(2):269. doi: 10.3390/microorganisms10020269 (PMC8876670; doi:10.3390/microorganisms10020269)
Supplement: Supplementary file 1 [file microorganisms-10-00269-s001.zip › Table S1.xlsx]

## Sheet: Sheet1
Table 1. Summary of Fusarium oxysporum f.sp. cubense (Foc) isolates phenotyped and genotyped
CAV Accession number	Alternative Accession number	Country	Host genotype	Source	VCG or Genotype		Pathogenicity		SC/DAPC clusters (DARTseq)1	Multilocus phylogeny
					Original description	This study				RPB2	RPB1	TEF
CAV 92	/	South Africa	Grande Naine (AAA)	Jan Prinsloo	0120	NT2	NT		1	MT179495	MT179551	MT179434
CAV 180	TAIWAN 14	Taiwan	Cavendish (AAA)	Natalie Moore,QDPI	0121	NT	Pathogen		2	MT179494	MT179550	MT179433
CAV 181	PHIL 36	Philippines	Not provided	Natalie Moore,QDPI	0122	NT	Pathogen		1	MT179493	MT179549	MT179432
CAV 1036	RP 20	Philippines	Latundan (AAB)	Randy Ploetz	0123	NT	Pathogen		6	MT179468	MT179526	MT179407
CAV 184	23906	Australia	Lady Finger (AAA)	Natalie Moore,QDPI	0124	NT	Pathogen		4	MT179492	MT179548	MT179431
CAV 185	PHIL 6	Philippines	Ladundan (AAB)	Natalie Moore,QDPI	0125	NT	Pathogen		4	/	/	/
CAV 785	RP JAK 4	USA	Highgate	Randy Ploetz	0126	NT	Pathogen		1	MT179478	MT179534	MT179417
CAV 893	23997	Australia	Sugar Type	Wayne O'Neill, QDPI	0128	NT	Pathogen		4	/	/	/
CAV 186	24234	Australia	Cavendish (AAA)	Natalie Moore,QDPI	0129	NT	Pathogen		1	/	/	/
CAV 632	RP53	USA	Apple	Randy Ploetz	01210	NT	Pathogen		1	MT179479	MT179535	MT179418
CAV 188	STNPZ (RP59)	Tanzania	Ney poovan	Randy Ploetz	01212	NT	Pathogen		4	MT179491	MT179547	MT179375
CAV 189	RPMW 40	Malawi	Harare	Randy Ploetz	01214	NT	Pathogen		5	MT179490	MT179546	MT179430
CAV 612	RPCR1-1	Costa Rica	Gros Michel (AAA)	Randy Ploetz	01215	NT	Pathogen		1	MT179485	MT179541	MT179424
CAV 193	Mal 6	Malaysia	Not provided	Natalie Moore,QDPI	01217	NT	Pathogen		6	MT179488	MT179544	MT179428
CAV 194	Indo 5	Indonesia	Pisang Siem	Natalie Moore,QDPI	01218	NT	Pathogen		7	MT179463	MT179522	MT179402
CAV 195	INDO 25	Indonesia	Pisang Ambon	Natalie Moore,QDPI	01219	NT	Pathogen		1	MT179461	/	MT179426
CAV 2400	/	Bangladesh	Silk (AAB)	Mostert et al. (2017)	01220	NT	Pathogen		4	/	/	/
/	NRRL 36118	Thailand	Pisang Awak	Kerry O'Donnell, USDA	01221	NT	Pathogen		8	/	/	/
CAV 1003	VIET1	Vietnam	Chuôi ngôp cao	Bentley et al. (1998)	Genotype 13	01221	Pathogen		8	MT179472	MT179552	MT179411
/	NRRL 36117	Malaysia	Pisang Awak Legor	Kerry O'Donnell, USDA	01222	NT	Pathogen		4	/	/	/
CAV 853	MAL4	Malaysia	Pisang awak (AAB)	Bentley et al. (1998)	Genotype 4	01222	Pathogen		4	MT179475	MT179532	MT179414
/	NRRL 36116	Malaysia	Pisang Keling	Kerry O'Donnell, USDA	01223	NT	Pathogen		6	/	/	/
/	NRRL 36115	Malaysia	Pisang Ambon	Kerry O'Donnell, USDA	01224	NT	Pathogen		6	/	/	/
CAV 909	MAL6	Malaysia	Musa acuminata subsp. malaccensis	Bentley et al. (1998)	Genotype 5	01225	Pathogen		6	MT179473	MT179530	MT179412
CAV 910	MAL66	Malaysia	Musa acuminata subsp. malaccensis	Bentley et al. (1998)	Genotype 5	01225	NT		NT		NT
CAV 911	MAL67	Malaysia	Musa acuminata subsp. malaccensis	Bentley et al. (1998)	Genotype 5	01225	NT		NT		NT
CAV 1024	MEX2	Mexico	Silk (Manzano) (AAB)	Bentley et al. (1998)	Genotype 6	01226	Pathogen		3	MT179469	MT179527	MT179408
CAV 1025	MEX3	Mexico	Silk (Manzano) (AAB)	Bentley et al. (1998)	Genotype 6	01226	NT		NT	/	/	/
CAV 1026	MEX4	Mexico	Silk (Manzano) (AAB)	Bentley et al. (1998)	Genotype 6	01226	NT		NT	/	/	/
CAV 1027	MEX5	Mexico	Silk (Manzano) (AAB)	Bentley et al. (1998)	Genotype 6	01226	NT		NT	/	/	/
CAV 1028	MEX6	Mexico	Silk (Manzano) (AAB)	Bentley et al. (1998)	Genotype 6	01226	NT		NT	/	/	/
CAV 1028	MEX7	Mexico	Silk (Manzano) (AAB)	Bentley et al. (1998)	Genotype 6	01226	NT		NT	/	/	/
CAV 615	PHIL18	Philippines	Latundan (AAB)	Bentley et al. (1998)	Genotype 8	01227	Pathogen		1	MT179484	MT179540	MT179423
CAV 3353	/	Philippines	Latundan (AAB)	Solpot et al. (2016)	Genotype 8	01227	NT		NT	/	/	/
CAV 3354	/	Philippines	Latundan (AAB)	Solpot et al. (2016)	Genotype 8	01227	NT		NT	/	/	/
CAV 3355	/	Philippines	Latundan (AAB)	Solpot et al. (2016)	Genotype 8	01227	NT		NT	/	/	/
CAV 3356	/	Philippines	Latundan (AAB)	Solpot et al. (2016)	Genotype 8	01227	NT		NT	/	/	/
CAV 3357	/	Philippines	Latundan (AAB)	Solpot et al. (2016)	Genotype 8	01227	NT		NT	/	/	/
CAV 3358	/	Philippines	Latundan (AAB)	Solpot et al. (2016)	Genotype 8	01227	NT		NT	/	/	/
CAV 3359	/	Philippines	Latundan (AAB)	Solpot et al. (2016)	Genotype 8	01227	NT		NT	/	/	/
CAV 3361	/	Philippines	Latundan (AAB)	Solpot et al. (2016)	Genotype 8	01227	NT		NT	/	/	/
CAV 3362	/	Philippines	Latundan (AAB)	Solpot et al. (2016)	Genotype 8	01227	NT		NT	/	/	/
CAV 3363	/	Philippines	Latundan (AAB)	Solpot et al. (2016)	Genotype 8	01227	NT		NT	/	/	/
CAV 3364	/	Philippines	Latundan (AAB)	Solpot et al. (2016)	Genotype 8	01227	NT		NT	/	/	/
CAV 3365	/	Philippines	Latundan (AAB)	Solpot et al. (2016)	Genotype 8	01227	NT		NT	/	/	/
CAV 3366	/	Philippines	Latundan (AAB)	Solpot et al. (2016)	Genotype 8	01227	NT		NT	/	/	/
CAV 3376	/	Philippines	Latundan (AAB)	Solpot et al. (2016)	Genotype 8	01227	NT		NT	/	/	/
CAV 3377	/	Philippines	Latundan (AAB)	Solpot et al. (2016)	Genotype 8	01227	NT		NT	/	/	/
CAV 3388	/	Philippines	Latundan (AAB)	Solpot et al. (2016)	Genotype 8	01227	NT		NT	/	/	/
CAV 3396	/	Philippines	Latundan (AAB)	Solpot et al. (2016)	Genotype 8	01227	NT		NT	/	/	/
CAV 3397	/	Philippines	Latundan (AAB)	Solpot et al. (2016)	Genotype 8	01227	NT		NT	/	/	/
CAV 3398	/	Philippines	Latundan (AAB)	Solpot et al. (2016)	Genotype 8	01227	NT		NT	/	/	/
CAV 3409	/	Philippines	Latundan (AAB)	Solpot et al. (2016)	Genotype 8	01227	NT		NT	/	/	/
CAV 620	PHIL24	Philippines	Latundan (AAB)	Bentley et al. (1998)	Genotype 9	01228	Pathogen		4	MT179481	MT179537	MT179420
CAV 3140	/	Philippines	Latundan (AAB)	Libertine Rose Sanchez	Genotype 9	01228	NT		NT	/	/	/
CAV 3209	/	Philippines	Not provided	Kristie Aguilar	Genotype 9	01228	NT		NT	/	/	/
CAV 3211	/	Philippines	Not provided	Kristie Aguilar	Genotype 9	01228	NT		NT	/	/	/
CAV 3212	/	Philippines	Not provided	Kristie Aguilar	Genotype 9	01228	NT		NT	/	/	/
CAV 3219	/	Philippines	Not provided	Kristie Aguilar	Genotype 9	01228	NT		NT	/	/	/
CAV 3220	/	Philippines	Not provided	Kristie Aguilar	Genotype 9	01228	NT		NT	/	/	/
CAV 3257	/	Philippines	Not provided	Kristie Aguilar	Genotype 9	01228	NT		NT	/	/	/
CAV 3268	/	Philippines	Not provided	Kristie Aguilar	Genotype 9	01228	NT		NT	/	/	/
CAV 3367	/	Philippines	Latundan (AAB)	Solpot et al. (2016)	Genotype 9	01228	NT		NT	/	/	/
CAV 3368	/	Philippines	Latundan (AAB)	Solpot et al. (2016)	Genotype 9	01228	NT		NT	/	/	/
CAV 3379	/	Philippines	Latundan (AAB)	Solpot et al. (2016)	Genotype 9	01228	NT		NT	/	/	/
CAV 3408	/	Philippines	Latundan (AAB)	Solpot et al. (2016)	Genotype 9	01228	NT		NT	/	/	/
CAV 898	PHIL4	Philippines	Latundan (AAB)	Bentley et al. (1998)	Genotype 11	01229	Pathogen		4	MT179474	MT179531	MT179413
CAV 896	PHIL23	Philippines	Siusok (ABB)	Bentley et al. (1998)	Genotype 11	01229	NT		NT	/	/	/
CAV 897	PHIL22	Philippines	Katali (ABB)	Bentley et al. (1998)	Genotype 11	01229	NT		NT	/	/	/
CAV 1011	THAI35	Thailand	Kluai Namwa	Bentley et al. (1998)	Genotype 12	01230	Pathogen		8	MT179470	MT179528	MT179409
CAV 1833	/	Philippines	Not provided	Mostert et al. (2017)	/	01231	Pathogen		5	/	/	/
CAV 3128	/	Philippines	Latundan (AAB)	Libertine Rose Sanchez	/	01231	Pathogen		5	MT179444	MT179505	MT179384
CAV 3130	/	Philippines	Latundan (AAB)	Libertine Rose Sanchez	/	01231	Pathogen		5	MT179443	MT179504	MT179383
CAV 1023	VIET22	Vietnam	Chuôi xiem (ABB)	Bentley et al. (1998)	Genotype 12	01230	NT		NT	/	/	/
CAV 3132	/	Philippines	Latundan (AAB)	Libertine Rose Sanchez	/	01231	NT		NT	/	/	/
CAV 3136	/	Philippines	Latundan (AAB)	Libertine Rose Sanchez	/	01231	NT		NT	/	/	/
CAV 3137	/	Philippines	Latundan (AAB)	Libertine Rose Sanchez	/	01231	NT		NT	/	/	/
CAV 3138	/	Philippines	Latundan (AAB)	Libertine Rose Sanchez	/	01231	NT		NT	/	/	/
CAV 3139	/	Philippines	Latundan (AAB)	Libertine Rose Sanchez	/	01231	NT		NT	/	/	/
CAV 3144	/	Philippines	Latundan (AAB)	Libertine Rose Sanchez	/	01231	NT		NT	/	/	/
CAV 3145	/	Philippines	Latundan (AAB)	Libertine Rose Sanchez	/	01231	NT		NT	/	/	/
CAV 3148	/	Philippines	Latundan (AAB)	Libertine Rose Sanchez	/	01231	NT		NT	/	/	/
CAV 1907	/	India	Ney Poovan (AB)	Mostert et al. (2017)	/	01232	Pathogen		4	MT179466	MT179524	MT179405
CAV 1910	/	India	Pome (AAB)	Mostert et al. (2017)	/	01232	Pathogen		4	MT179465	MT179523	MT179404
CAV 1942	/	India	Manohar (BB)	Mostert et al. (2017)	/	01233	Pathogen		4	MT179462	MT179521	MT179401
CAV 1970	/	Sri Lanka	Silk (AAB)	Mostert et al. (2017)	/	01233	Pathogen		4	MT179460	MT179520	MT179400
	GCC 2592	Oman	Poovan (AB)	S.Alkaabi	/	01233	Pathogen		4	/	/	/
CAV 1960	/	Sri Lanka	Silk (AAB)	Mostert et al. (2017)	/	01233	Pathogen		NT	/	/	/
	GCC 2584	Oman	Poovan (AB)	S.Alkaabi	/	01233	Pathogen		NT	/	/	/
	GCC 2586	Oman	Poovan (AB)	S.Alkaabi	/	01233	Pathogen		NT	/	/	/
	GCC 2588	Oman	Poovan (AB)	S.Alkaabi	/	01233	Pathogen		NT	/	/	/
	GCC 2598	Oman	Poovan (AB)	S.Alkaabi	/	01233	Pathogen		NT	/	/	/
	GCC 2599	Oman	Poovan (AB)	S.Alkaabi	/	01233	Pathogen		NT	/	/	/
	GCC 2601	Oman	Poovan (AB)	S.Alkaabi	/	01233	Pathogen		NT	/	/	/
	GCC 2605	Oman	Poovan (AB)	S.Alkaabi	/	01233	Pathogen		NT	/	/	/
	GCC 2608	Oman	Poovan (AB)	S.Alkaabi	/	01233	Pathogen		NT	/	/	/
	GCC 2611	Oman	Poovan (AB)	S.Alkaabi	/	01233	Pathogen		NT	/	/	/
	GCC 2612	Oman	Poovan (AB)	S.Alkaabi	/	01233	Pathogen		NT	/	/	/
	GCC 2614	Oman	Poovan (AB)	S.Alkaabi	/	01233	Pathogen		NT	/	/	/
	GCC 2618	Oman	Poovan (AB)	S.Alkaabi	/	01233	Pathogen		NT	/	/	/
	GCC 2622	Oman	Poovan (AB)	S.Alkaabi	/	01233	Pathogen		NT	/	/	/
	GCC 2623	Oman	Poovan (AB)	S.Alkaabi	/	01233	Pathogen		NT	/	/	/
	GCC 2627	Oman	Poovan (AB)	S.Alkaabi	/	01233	Pathogen		NT	/	/	/
	GCC 2632	Oman	Poovan (AB)	S.Alkaabi	/	01233	Pathogen		NT	/	/	/
	GCC 2781	Oman	Poovan (AB)	S.Alkaabi	/	01233	Pathogen		NT	/	/	/
	GCC 2792	Oman	Poovan (AB)	S.Alkaabi	/	01233	Pathogen		NT	/	/	/
CAV 2267	/	Sri Lanka	Not provided	Mostert et al. (2017)	/	01234	Pathogen		7	MT179455	MT179516	MT179395
CAV 2262	/	Sri Lanka	Gros Michel (AAA)	Mostert et al. (2017)	/	01234	Pathogen		NT	/	/	/
CAV 2266	/	Sri Lanka	Red (AAA)	Mostert et al. (2017)	/	01234	Pathogen		NT	MT179456	MT179517	MT179396
CAV 2281	/	Malaysia	Pisang Awak (ABB)	Mostert et al. (2017)	/	01235	Pathogen		7	MT179453	MT179514	MT179393
CAV 2287	/	Malaysia	Lakatan (AAA)	Mostert et al. (2017)	/	01235	Pathogen		NT	MT179452	MT179513	MT179392
CAV 2407	/	Bangladesh	Silk (AAB)	Mostert et al. (2017)	/	01236	Pathogen		4	MT179450	MT179511	MT179390
CAV 2413	/	Bangladesh	Silk (AAB)	Mostert et al. (2017)	/	01236	Pathogen		NT	MT179449	MT179510	MT179389
CAV 3142	/	Philippines	Latundan (AAB)	Libertine Rose Sanchez	/	01237	Pathogen		4	MT179442	MT179503	MT179382
CAV 3133	/	Philippines	Latundan (AAB)	Libertine Rose Sanchez	/	01237	NT		NT	/	/	/
CAV 3135	/	Philippines	Latundan (AAB)	Libertine Rose Sanchez	/	01237	NT		NT	/	/	/
CAV 3141	/	Philippines	Latundan (AAB)	Libertine Rose Sanchez	/	01237	NT		NT	/	/	/
CAV 3143	/	Philippines	Latundan (AAB)	Libertine Rose Sanchez	/	01237	Pathogen		NT	MT179441	MT179502	MT179381
CAV 3146	/	Philippines	Latundan (AAB)	Libertine Rose Sanchez	/	01237	NT		NT	/	/	/
CAV 3147	/	Philippines	Latundan (AAB)	Libertine Rose Sanchez	/	01237	NT		NT	/	/	/
CAV 3149	/	Philippines	Latundan (AAB)	Libertine Rose Sanchez	/	01237	NT		NT	/	/	/
CAV 3151	/	Philippines	Latundan (AAB)	Libertine Rose Sanchez	/	01237	NT		NT	/	/	/
CAV 3152	/	Philippines	Latundan (AAB)	Libertine Rose Sanchez	/	01237	NT		NT	/	/	/
CAV 3351	/	Philippines	Cavendish (AAA)	Solpot et al. (2016)	/	01238	Pathogen		6	MT179440	MT179501	MT179380
CAV 3369	/	Philippines	Latundan (AAB)	Solpot et al. (2016)	/	01238	Pathogen		6	/	/	/
CAV 3371	/	Philippines	Latundan (AAB)	Solpot et al. (2016)	/	01238	Pathogen		6	MT179439	MT179500	MT179379
CAV 3370	/	Philippines	Latundan (AAB)	Solpot et al. (2016)	/	01238	Pathogen		NT	/	/	/
CAV 3373	/	Philippines	Latundan (AAB)	Solpot et al. (2016)	/	01238	Pathogen		NT	/	/	/
CAV 3374	/	Philippines	Latundan (AAB)	Solpot et al. (2016)	/	01238	Pathogen		NT	/	/	/
CAV 3375	/	Philippines	Latundan (AAB)	Solpot et al. (2016)	/	01238	Pathogen		NT	/	/	/
CAV 191	INDO 160	Indonesia	Not provided	Natalie Moore,QDPI	0120/15	NT	Pathogen		1	MT179489	MT179545	MT179429
/	GCC 1563	Oman	Cavendish (AAA)	S.Alkaabi	01213/16	NT	NT		2	/	/	/
CAV 1683	/	Philippines	Gran Naine (AAA)	Gus Molina	01213/16	NT	Pathogen		2	/	/	/
CAV 2357	/	Taiwan	Cavendish (AAA)	Mostert et al. (2017)	01213/16	NT	NT		2	/	/	/
CAV 3049	/	Mozambique	Cavendish (AAA)	Connie Fraser, Matanuska	01213/16	NT	NT		2	/	/	/
CAV 3326	/	Mozambique	Cavendish (AAA)	Gladys Tazan, Jacaranda	01213/16	NT	Pathogen		2	/	/	/
CAV 3372	/	Philippines	Latundan (AAB)	Solpot et al. (2016)	01213/16	NT	Pathogen		2	/	/	/
CAV 789	25111	Australia	Cavendish (AAA)	Wayne O'Neill, QDPI	01213/16	NT	Pathogen		2	MT179477	MT179533	MT179416
CAV 3475	/	Mauritius	Not provided	Bernard Pecheur	0124/5	NT	Pathogen		4	/	/	/
CAV 3478	/	Mauritius	Pisang Awak (ABB)	Bernard Pecheur	0124/5	NT	Pathogen		4	/	/	/
CAV 3481	/	Mauritius	Pisang Awak (ABB)	Bernard Pecheur	0124/5	NT	Pathogen		4	/	/	/
CAV 606	Thai 13	Thailand	Kluai Namwa	Wayne O'Neill, QDPI	0124/5	NT	Pathogen		4	/	/	/
CAV 997	Tanz 9	Tanzania	FHIA 23	Wayne O'Neill, QDPI	0124/5/8	NT	Pathogen		4	/	/	/
CAV 1004	VIET3	Vietnam	Chuôi xiem (ABB)	Bentley et al. (1998)	Genotype 14	0128/20	Pathogen		4	MT179471	MT179529	MT179410
CAV 1089	N5447	Australia	Lady Finger (AAA)	Wayne O'Neill, QDPI	0129/11	NT	Pathogen		1	MT179467	MT179525	MT179406
CAV 617	23707	Australia	Latundan (AAB)	Wayne O'Neill, QDPI	0129/11	NT	Pathogen		1	MT179482	MT179538	MT179421
CAV 2611	/	Tanzania	/	Karangwa et al. (2018)	/	NT	NT		5	MT179448	MT179509	MT179388
CAV 2633	/	Tanzania	/	Karangwa et al. (2018)	/	NT	NT		5	MT179447	MT179508	MT179387
/	BRIP 62834	Australia	Cavendish (AAA)	Wayne O'Neill, QDPI	/	NT	NT		3	/	/	/
/	BRIP 62833	Australia	Cavendish (AAA)	Wayne O'Neill, QDPI	/	NT	NT		5	/	/	/
/	BRIP 62577	Australia	Cavendish (AAA)	Wayne O'Neill, QDPI	/	NT	NT		7	/	/	/
/	BRIP 62618	Australia	DPM-25 (AAA)	Wayne O'Neill, QDPI	/	NT	NT		7	/	/	/
CAV 2271	/	Malaysia	Ibota (AAA)	Mostert et al. (2017)	/	SMV 10	Pathogen		7	MT179454	MT179515	MT179394
CAV 2351	/	Taiwan	Pisang Awak (ABB)	Mostert et al. (2017)	/	SMV 11	Pathogen		7	MT179451	MT179512	MT179391
CAV 2734	/	Rwanda		Karangwa et al. (2018)	/	SMV 12	Pathogen		5	MT179446	MT179507	MT179386
CAV 3474	/	Mauritius	Pisang Awak (ABB)	Bernard Pecheur	/	SMV 13	Pathogen		4	MT179438	MT179499	MT179378
CAV 3484	/	Mauritius	Pisang Awak (ABB)	Bernard Pecheur	/	SMV 14	Pathogen		4	MT179437	MT179498	MT179377
CAV 3534	/	Indonesia	Pisang Awak (ABB)	Wayne O'Neill, QDPI	/	SMV 15	Pathogen		6	MT179436	MT179497	MT179376
CAV 3540	/	Indonesia	Kepok Saba (ABB)	Wayne O'Neill, QDPI	/	SMV 16	Pathogen		6	MT179435	MT179496	MT179374
CAV 3127	/	Philippines	Latundan (AAB)	Libertine Rose Sanchez	/	SMV 17	Pathogen		4	MT179445	MT179506	MT179385
CAV 1927	/	India	Rasthali (AAB)	Mostert et al. (2017)	/	SMV 5	Pathogen		4	MT179464	/	MT179403
CAV 1933	/	India	Rasthali (AAB)	Mostert et al. (2017)	/	SMV 6	Pathogen		4	MT179463	MT179522	MT179402
CAV 1974	/	Sri Lanka	Gros Michel (AAA)	Mostert et al. (2017)	/	SMV 7	Pathogen		4	MT179459	MT179519	MT179399
CAV 2075	/	Malaysia	Pla/ain (AAB)	Mostert et al. (2017)	/	SMV 8	Pathogen		7	MT179458	MT179554	MT179398
CAV 2257	/	Sri Lanka	Gros Michel (AAA)	Mostert et al. (2017)	/	SMV 9	Pathogen		7	MT179457	MT179518	MT179397
CAV 600	INDO16	Indonesia	Pisang Ambon Putih (AAA)	Bentley et al. (1998)	Genotype 2	SMV1	Pathogen		1	MT179486	MT179542	MT179425
CAV 818	INDO54	Indonesia	Pisang Susu (AAB)	Bentley et al. (1998)	Genotype 3	SMV2	Pathogen		1	MT179476	MT179553	MT179415
CAV 616	PHIL1	Philippines	Latundan (AAB)	Bentley et al. (1998)	Genotype 7	SMV3	Pathogen		2	MT179483	MT179539	MT179422
CAV 624	PHIL26	Philippines	Latundan (AAB)	Bentley et al. (1998)	Genotype 10	SMV4	Pathogen		4	MT179480	MT179536	MT179419
1Snapclust/DAPC clusters based on Genome-wide SNP markers (Diversity array,DARTseq).
2Not tested
